# Supplementary material for: ﻿A new species of the Baetisfuscatus group (Ephemeroptera, Baetidae) from Morocco
Source: Zookeys. 2023 Sep 15;1180:27–50. doi: 10.3897/zookeys.1180.109298 (PMC10517345; doi:10.3897/zookeys.1180.109298)
Supplement: XML Treatment for Baetis rifensis [file zookeys.1180.109298-treatment1.xml]

<!DOCTYPE tp:taxon-treatment
  PUBLIC "-//TaxonX//DTD Taxonomic Treatment Publishing DTD v0 20100105//EN" "tax-treatment-NSO.dtd">
<tp:taxon-treatment xmlns:tp="http://www.plazi.org/taxpub"><tp:treatment-meta><kwd-group><label>Taxon classification</label><kwd>
              <named-content content-type="kingdom">Animalia</named-content>
            </kwd><kwd>
              <named-content content-type="order">Ephemeroptera</named-content>
            </kwd><kwd>
              <named-content content-type="family">Baetidae</named-content>
            </kwd></kwd-group><mixed-citation publication-type="journal"><person-group><name><surname>El Yaagoubi</surname><given-names>Sara</given-names></name><name><surname>Vuataz</surname><given-names>Laurent</given-names></name><name><surname>El Alami</surname><given-names>Majida</given-names></name><name><surname>Gattolliat</surname><given-names>Jean-Luc</given-names></name></person-group><article-title>﻿A new species of the <italic><tp:taxon-name><tp:taxon-name-part taxon-name-part-type="genus" reg="Baetis">Baetis</tp:taxon-name-part><tp:taxon-name-part taxon-name-part-type="species" reg="fuscatus">fuscatus</tp:taxon-name-part></tp:taxon-name></italic> group (<tp:taxon-name><tp:taxon-name-part taxon-name-part-type="order">Ephemeroptera</tp:taxon-name-part></tp:taxon-name>, <tp:taxon-name><tp:taxon-name-part taxon-name-part-type="family">Baetidae</tp:taxon-name-part></tp:taxon-name>) from Morocco</article-title><source>Zookeys</source><day>15</day><month>09</month><year>2023</year><volume>1180</volume><fpage>27</fpage><lpage>50</lpage><pub-id pub-id-type="doi">10.3897/zookeys.1180.109298</pub-id></mixed-citation></tp:treatment-meta><tp:nomenclature><label>﻿</label><tp:taxon-name>
            <object-id xmlns:xlink="http://www.w3.org/1999/xlink" content-type="arpha" xlink:type="simple">4D649C12-E0B3-57F3-97E7-5E598849649E</object-id>
            <tp:taxon-name-part taxon-name-part-type="genus" reg="Baetis">Baetis</tp:taxon-name-part>
            <tp:taxon-name-part taxon-name-part-type="species" reg="rifensis">rifensis</tp:taxon-name-part>
            <object-id xmlns:xlink="http://www.w3.org/1999/xlink" content-type="zoobank" xlink:type="simple">https://zoobank.org/39BCB7F2-5C63-43AB-8C01-8A111337EE67</object-id>
          </tp:taxon-name><tp:taxon-authority>El Yaagoubi, Vuataz &amp; Gattolliat</tp:taxon-authority><tp:taxon-status xmlns:xlink="http://www.w3.org/1999/xlink" xlink:type="simple">sp. nov.</tp:taxon-status><xref ref-type="fig" rid="F2">Figs 2</xref><xref ref-type="fig" rid="F3">, 3</xref><xref ref-type="fig" rid="F4">, 4</xref><xref ref-type="fig" rid="F5">, 5</xref><xref ref-type="fig" rid="F6">, 6</xref><xref ref-type="fig" rid="F7">, 7</xref><xref ref-type="fig" rid="F8">, 8</xref><xref ref-type="fig" rid="F9">, 9</xref></tp:nomenclature><tp:treatment-sec sec-type="type material" id="SECID0EWSAE"><title>Type materials.</title><p><bold><italic>Holotype</italic>.</bold> Morocco • 1 nymph; Tetouan Province, S1 Oued El Hamma, Loc. Jbel Laalam; <named-content xmlns:xlink="http://www.w3.org/1999/xlink" content-type="dwc:verbatimCoordinates" xlink:type="simple"><named-content content-type="geo-json" specific-use="{&#34;type&#34;:&#34;Point&#34;,&#34;coordinates&#34;:[-5.499222,35.389778]}" id="NCID0EETAE" xlink:type="simple">35°23'23.2"N, 5°29'57.2"W</named-content></named-content>; alt. 200 m; 20.II.2022; El Yaagoubi leg.; DNA; GBIFCH01144399; <abbrev xmlns:xlink="http://www.w3.org/1999/xlink" xlink:title="Muséum cantonal des sciences naturelles in Lausanne" id="ABBRID0EJTAE" xlink:type="simple">MZL</abbrev>.</p><p><bold><italic>Paratypes</italic>.</bold> Morocco • 38 larvae; same data as holotype; 25.III.2023; El Yaagoubi leg.; 3 on slide; 35 larvae on alcohol; <abbrev xmlns:xlink="http://www.w3.org/1999/xlink" xlink:title="Laboratoire Écologie, Systématique, et Conservation de la Biodiversité" id="ABBRID0EUTAE" xlink:type="simple">LESCB</abbrev> • 19 nymphs; same data as holotype; 20.IV.2021; El Yaagoubi leg.; 2 on slide; <abbrev xmlns:xlink="http://www.w3.org/1999/xlink" xlink:title="Laboratoire Écologie, Systématique, et Conservation de la Biodiversité" id="ABBRID0EYTAE" xlink:type="simple">LESCB</abbrev> and 1 larva for DNA; GBIFCH01144184; <abbrev xmlns:xlink="http://www.w3.org/1999/xlink" xlink:title="Muséum cantonal des sciences naturelles in Lausanne" id="ABBRID0E3TAE" xlink:type="simple">MZL</abbrev> • 6 nymphs; Tetouan Province, S2 Oued Taida, Loc. Beni idder; <named-content xmlns:xlink="http://www.w3.org/1999/xlink" content-type="dwc:verbatimCoordinates" xlink:type="simple"><named-content content-type="geo-json" specific-use="{&#34;type&#34;:&#34;Point&#34;,&#34;coordinates&#34;:[-5.538053,35.368361]}" id="NCID0EDUAE" xlink:type="simple">35°22'6.10"N, 5°32'16.99"W</named-content></named-content>; alt. 507 m; 28.IV.2017; El Alami leg.; DNA; GBIFCH01144398; <abbrev xmlns:xlink="http://www.w3.org/1999/xlink" xlink:title="Muséum cantonal des sciences naturelles in Lausanne" id="ABBRID0EIUAE" xlink:type="simple">MZL</abbrev> • 1 larva; Tetouan Province, S2 Oued Taida, Loc. Beni idder; <named-content xmlns:xlink="http://www.w3.org/1999/xlink" content-type="dwc:verbatimCoordinates" xlink:type="simple"><named-content content-type="geo-json" specific-use="{&#34;type&#34;:&#34;Point&#34;,&#34;coordinates&#34;:[-5.538053,35.368361]}" id="NCID0EPUAE" xlink:type="simple">35°22'6.10"N, 5°32'16.99"W</named-content></named-content>; alt. 507 m; 04.VI.2014; El Bazi leg.; <abbrev xmlns:xlink="http://www.w3.org/1999/xlink" xlink:title="Laboratoire Écologie, Systématique, et Conservation de la Biodiversité" id="ABBRID0EUUAE" xlink:type="simple">LESCB</abbrev> • 8 nymphs; Chefchaouen Province, S3 Oued Kelaa, Loc. Akchour; <named-content xmlns:xlink="http://www.w3.org/1999/xlink" content-type="dwc:verbatimCoordinates" xlink:type="simple"><named-content content-type="geo-json" specific-use="{&#34;type&#34;:&#34;Point&#34;,&#34;coordinates&#34;:[-5.162972,35.240444]}" id="NCID0E2UAE" xlink:type="simple">35°14'25.6"N, 5°9'46.7"W</named-content></named-content>; alt. 460 m; 13.III.2021; El Yaagoubi leg.; 1 on slide; <abbrev xmlns:xlink="http://www.w3.org/1999/xlink" xlink:title="Laboratoire Écologie, Systématique, et Conservation de la Biodiversité" id="ABBRID0EAVAE" xlink:type="simple">LESCB</abbrev>; DNA; GBIFCH01144199; <abbrev xmlns:xlink="http://www.w3.org/1999/xlink" xlink:title="Muséum cantonal des sciences naturelles in Lausanne" id="ABBRID0EEVAE" xlink:type="simple">MZL</abbrev> • 7 larvae; Chefchaouen Province, S3 Oued Kelaa, Loc. Akchour; <named-content xmlns:xlink="http://www.w3.org/1999/xlink" content-type="dwc:verbatimCoordinates" xlink:type="simple"><named-content content-type="geo-json" specific-use="{&#34;type&#34;:&#34;Point&#34;,&#34;coordinates&#34;:[5.162972,35.240444]}" id="NCID0ELVAE" xlink:type="simple">35°14'25.6"N, 5°9'46.7"</named-content></named-content>W; alt. 460 m; 20.IX.2014; Khadri leg.; <abbrev xmlns:xlink="http://www.w3.org/1999/xlink" xlink:title="Laboratoire Écologie, Systématique, et Conservation de la Biodiversité" id="ABBRID0EQVAE" xlink:type="simple">LESCB</abbrev> • 6 larvae; Chefchaouen Province, S4 Oued El Kannar I, Loc. Souk Lhad; <named-content xmlns:xlink="http://www.w3.org/1999/xlink" content-type="dwc:verbatimCoordinates" xlink:type="simple"><named-content content-type="geo-json" specific-use="{&#34;type&#34;:&#34;Point&#34;,&#34;coordinates&#34;:[-5.023339,35.217139]}" id="NCID0EXVAE" xlink:type="simple">35°13'1.7"N, 5°1'24.02"W</named-content></named-content>; alt. 105 m; 17.V.2014; Khadri leg.; <abbrev xmlns:xlink="http://www.w3.org/1999/xlink" xlink:title="Laboratoire Écologie, Systématique, et Conservation de la Biodiversité" id="ABBRID0E3VAE" xlink:type="simple">LESCB</abbrev> • 4 larvae; Chefchaouen Province, S5 Oued El Kannar II, Loc. Assoul;<named-content xmlns:xlink="http://www.w3.org/1999/xlink" content-type="dwc:verbatimCoordinates" xlink:type="simple"><named-content content-type="geo-json" specific-use="{&#34;type&#34;:&#34;Point&#34;,&#34;coordinates&#34;:[-5.013111,35.221389]}" id="NCID0EDWAE" xlink:type="simple"> 35°13'17.0"N, 5°0'47.2"W</named-content></named-content>; alt. 68 m; 18.VI.2014; Khadri leg.; <abbrev xmlns:xlink="http://www.w3.org/1999/xlink" xlink:title="Laboratoire Écologie, Systématique, et Conservation de la Biodiversité" id="ABBRID0EIWAE" xlink:type="simple">LESCB</abbrev> • 2 larvae; Chefchaouen Province, S6 Oued Bouhiya, Loc. Silloufene; <named-content xmlns:xlink="http://www.w3.org/1999/xlink" content-type="dwc:verbatimCoordinates" xlink:type="simple"><named-content content-type="geo-json" specific-use="{&#34;type&#34;:&#34;Point&#34;,&#34;coordinates&#34;:[-4.973972,35.298167]}" id="NCID0EPWAE" xlink:type="simple">35°17'53.4"N, 4°58'26.3"W</named-content></named-content>; alt. 35 m; 17.V.2014; Khadri leg.; <abbrev xmlns:xlink="http://www.w3.org/1999/xlink" xlink:title="Laboratoire Écologie, Systématique, et Conservation de la Biodiversité" id="ABBRID0EUWAE" xlink:type="simple">LESCB</abbrev> • 1 larva; Chefchaouen Province, S7 Oued Amter I, Loc. Amter; <named-content xmlns:xlink="http://www.w3.org/1999/xlink" content-type="dwc:verbatimCoordinates" xlink:type="simple"><named-content content-type="geo-json" specific-use="{&#34;type&#34;:&#34;Point&#34;,&#34;coordinates&#34;:[-4.811917,35.228972]}" id="NCID0E2WAE" xlink:type="simple">35°13'44.3"N, 4°48'42.9"W</named-content></named-content>; alt. 40 m; 17.III.2014; Khadri leg.; <abbrev xmlns:xlink="http://www.w3.org/1999/xlink" xlink:title="Laboratoire Écologie, Systématique, et Conservation de la Biodiversité" id="ABBRID0EAXAE" xlink:type="simple">LESCB</abbrev> • 5 larvae; Chefchaouen Province, S8 Oued Amter II, Loc. Amter; <named-content xmlns:xlink="http://www.w3.org/1999/xlink" content-type="dwc:verbatimCoordinates" xlink:type="simple"><named-content content-type="geo-json" specific-use="{&#34;type&#34;:&#34;Point&#34;,&#34;coordinates&#34;:[-4.803500,35.244333]}" id="NCID0EHXAE" xlink:type="simple">35°14'39.6"N, 4°48'12.6"W</named-content></named-content>; alt. 10 m; 17.III.2014; Khadri leg.; <abbrev xmlns:xlink="http://www.w3.org/1999/xlink" xlink:title="Laboratoire Écologie, Systématique, et Conservation de la Biodiversité" id="ABBRID0EMXAE" xlink:type="simple">LESCB</abbrev> • 4 larvae; Chefchaouen Province, S9 Oued Ouringa I, Loc. Jebha; <named-content xmlns:xlink="http://www.w3.org/1999/xlink" content-type="dwc:verbatimCoordinates" xlink:type="simple"><named-content content-type="geo-json" specific-use="{&#34;type&#34;:&#34;Point&#34;,&#34;coordinates&#34;:[-4.702611,35.134278]}" id="NCID0ETXAE" xlink:type="simple">35°8'03.4"N, 4°42'9.4"W</named-content></named-content>; alt. 95 m; 17.III.2014 • 1 larva; same data as holotype; 17.V.2014; Khadri leg.; <abbrev xmlns:xlink="http://www.w3.org/1999/xlink" xlink:title="Laboratoire Écologie, Systématique, et Conservation de la Biodiversité" id="ABBRID0EYXAE" xlink:type="simple">LESCB</abbrev> • 3 larvae; Chefchaouen Province, S10 Oued Ouringa II, Loc. Jebha; <named-content xmlns:xlink="http://www.w3.org/1999/xlink" content-type="dwc:verbatimCoordinates" xlink:type="simple"><named-content content-type="geo-json" specific-use="{&#34;type&#34;:&#34;Point&#34;,&#34;coordinates&#34;:[-4.696556,35.170611]}" id="NCID0E6XAE" xlink:type="simple">35°10'14.2"N, 4°41'47.6"W</named-content></named-content>; alt. 60 m; 17.V.2014; Khadri leg.; <abbrev xmlns:xlink="http://www.w3.org/1999/xlink" xlink:title="Laboratoire Écologie, Systématique, et Conservation de la Biodiversité" id="ABBRID0EEYAE" xlink:type="simple">LESCB</abbrev> • 7 larvae; Chefchaouen Province, S11 Oued Ouringa III, Loc. Jebha; <named-content xmlns:xlink="http://www.w3.org/1999/xlink" content-type="dwc:verbatimCoordinates" xlink:type="simple"><named-content content-type="geo-json" specific-use="{&#34;type&#34;:&#34;Point&#34;,&#34;coordinates&#34;:[-4.687083,35.186444]}" id="NCID0ELYAE" xlink:type="simple">35°11'11.2"N, 4°41'13.5"W</named-content></named-content>; alt. 25 m; 17.III.2014; Khadri leg.; <abbrev xmlns:xlink="http://www.w3.org/1999/xlink" xlink:title="Laboratoire Écologie, Systématique, et Conservation de la Biodiversité" id="ABBRID0EQYAE" xlink:type="simple">LESCB</abbrev> • 1 larva; same data as holotype; 17.V.2014; Khadri leg.; <abbrev xmlns:xlink="http://www.w3.org/1999/xlink" xlink:title="Laboratoire Écologie, Systématique, et Conservation de la Biodiversité" id="ABBRID0EUYAE" xlink:type="simple">LESCB</abbrev> • 3 larvae; Chefchaouen Province, S12 Oued Mlilah, Loc. Derdara; <named-content xmlns:xlink="http://www.w3.org/1999/xlink" content-type="dwc:verbatimCoordinates" xlink:type="simple"><named-content content-type="geo-json" specific-use="{&#34;type&#34;:&#34;Point&#34;,&#34;coordinates&#34;:[-5.353611,35.043056]}" id="NCID0E2YAE" xlink:type="simple">35°2'35.0"N, 5°21'13.0"W</named-content></named-content>; alt. 198 m; 9.V.2015; El Bazi leg.; <abbrev xmlns:xlink="http://www.w3.org/1999/xlink" xlink:title="Laboratoire Écologie, Systématique, et Conservation de la Biodiversité" id="ABBRID0EAZAE" xlink:type="simple">LESCB</abbrev> • 6 nymphs; Chefchaouen Province, S13 Oued Mansoura, Loc. Tanaqoub; <named-content xmlns:xlink="http://www.w3.org/1999/xlink" content-type="dwc:verbatimCoordinates" xlink:type="simple"><named-content content-type="geo-json" specific-use="{&#34;type&#34;:&#34;Point&#34;,&#34;coordinates&#34;:[-5.510278,35.087778]}" id="NCID0EHZAE" xlink:type="simple">35°5'16.0"N, 5°30'37.0"W</named-content></named-content>; alt. 124 m; 1.IV.2021; El Yaagoubi leg.; 1 on slide; <abbrev xmlns:xlink="http://www.w3.org/1999/xlink" xlink:title="Laboratoire Écologie, Systématique, et Conservation de la Biodiversité" id="ABBRID0EMZAE" xlink:type="simple">LESCB</abbrev>; DNA; GBIFCH01144168; <abbrev xmlns:xlink="http://www.w3.org/1999/xlink" xlink:title="Muséum cantonal des sciences naturelles in Lausanne" id="ABBRID0EQZAE" xlink:type="simple">MZL</abbrev> • 6 larvae; Larache Province, S14 Oued Sghir, Loc. Béni Arouss; <named-content xmlns:xlink="http://www.w3.org/1999/xlink" content-type="dwc:verbatimCoordinates" xlink:type="simple"><named-content content-type="geo-json" specific-use="{&#34;type&#34;:&#34;Point&#34;,&#34;coordinates&#34;:[-5.619694,35.267119]}" id="NCID0EXZAE" xlink:type="simple">35°16'1.63"N, 5°37'10.9"W</named-content></named-content>; alt. 200 m; 02.V.2022; El Yaagoubi leg.; <abbrev xmlns:xlink="http://www.w3.org/1999/xlink" xlink:title="Laboratoire Écologie, Systématique, et Conservation de la Biodiversité" id="ABBRID0E3ZAE" xlink:type="simple">LESCB</abbrev>.</p></tp:treatment-sec><tp:treatment-sec sec-type="description" id="SECID0EA1AE"><title>Description.</title><p><bold>Larva</bold> (Figs <xref ref-type="fig" rid="F2">2</xref>–<xref ref-type="fig" rid="F9">9</xref>). Female body length 6.0–7.8 mm; cerci 2.0–2.8 mm; median caudal filament ca 2/3 of cerci. Male body length 6.0–7.2 mm; cerci 2.2–2.8 mm; median caudal filament ca 2/3 of cerci.</p><p><bold><italic>Colouration</italic></bold> (Fig. <xref ref-type="fig" rid="F2">2a–c</xref>): general colouration yellowish brown. <bold><italic>Head</italic></bold> uniformly brown with vermiform, yellow marking along epicranial suture, sometimes diffused and inconspicuous. <bold><italic>Pronotum</italic></bold> brown with dispersed swirling yellowish marks. <bold><italic>Mesonotum</italic></bold> brown with yellowish spots. <bold><italic>Legs</italic></bold> pale yellow, with a yellowish-brown patch in centre of femur and a submarginal darker stripe near outer margin of femur. <bold><italic>Abdominal tergites</italic></bold> medium brown and pale yellow with two central, darker brown spots: tergite I yellow; tergites II–IV brown with lateral yellow spots; tergite V yellow with lateral brown spots; tergites VI–VIII brown, yellowish distolaterally; tergites IX–X yellow; tergite X brownish apically. <bold><italic>Cerci and paracercus</italic></bold> yellowish or whitish yellow, with a conspicuous, dark transversal band near middle and darker apically. Basal segments sometimes also darker.</p><fig id="F2" position="float" orientation="portrait"><object-id xmlns:xlink="http://www.w3.org/1999/xlink" content-type="doi" xlink:type="simple">10.3897/zookeys.1180.109298.figure2</object-id><object-id xmlns:xlink="http://www.w3.org/1999/xlink" content-type="arpha" xlink:type="simple">B12E6EFA-14AC-5A26-90FB-87B8030896BD</object-id><label>Figure 2.</label><caption><p><italic><tp:taxon-name><tp:taxon-name-part taxon-name-part-type="genus" reg="Baetis">Baetis</tp:taxon-name-part><tp:taxon-name-part taxon-name-part-type="species" reg="rifensis">rifensis</tp:taxon-name-part></tp:taxon-name></italic> sp. nov., larva habitus <bold>a</bold> female, dorsal view <bold>b</bold> male, dorsal view <bold>c</bold> male, lateral view.</p></caption><graphic xmlns:xlink="http://www.w3.org/1999/xlink" xlink:href="zookeys-1180-027_article-109298__-g002.jpg" position="float" orientation="portrait" xlink:type="simple" id="oo_905319.jpg"><uri content-type="original_file" xlink:type="simple">https://binary.pensoft.net/fig/905319</uri></graphic></fig><p><bold><italic>Labrum</italic></bold> (Fig. <xref ref-type="fig" rid="F3">3a, b</xref>) with 1 + (5–6) long setae, almost symmetric, evenly rounded laterally, and about 1/3 broader than long. Dorsal surface (Fig. <xref ref-type="fig" rid="F3">3a</xref>) scattered with long, pointed setae; ventral surface with apicolateral patch of long, bifid setae near margin (Fig. <xref ref-type="fig" rid="F3">3b</xref>).</p><fig id="F3" position="float" orientation="portrait"><object-id xmlns:xlink="http://www.w3.org/1999/xlink" content-type="doi" xlink:type="simple">10.3897/zookeys.1180.109298.figure3</object-id><object-id xmlns:xlink="http://www.w3.org/1999/xlink" content-type="arpha" xlink:type="simple">07823292-800C-5D52-BB72-807BAF7380AF</object-id><label>Figure 3.</label><caption><p><italic><tp:taxon-name><tp:taxon-name-part taxon-name-part-type="genus" reg="Baetis">Baetis</tp:taxon-name-part><tp:taxon-name-part taxon-name-part-type="species" reg="rifensis">rifensis</tp:taxon-name-part></tp:taxon-name></italic> sp. nov., larva morphology <bold>a</bold> labrum dorsal face <bold>b</bold> labrum ventral face.</p></caption><graphic xmlns:xlink="http://www.w3.org/1999/xlink" xlink:href="zookeys-1180-027_article-109298__-g003.jpg" position="float" orientation="portrait" xlink:type="simple" id="oo_905320.jpg"><uri content-type="original_file" xlink:type="simple">https://binary.pensoft.net/fig/905320</uri></graphic></fig><p><bold><italic>Right mandible</italic></bold> (Fig. <xref ref-type="fig" rid="F4">4a, b</xref>): incisor and kinetodontium fused. Incisor with three apically rounded or pointed teeth subequal in size; outer tooth slightly broader. Kinetodontium with four teeth; inner margin of innermost tooth denticulate. Prostheca slender, apically pectinate.</p><fig id="F4" position="float" orientation="portrait"><object-id xmlns:xlink="http://www.w3.org/1999/xlink" content-type="doi" xlink:type="simple">10.3897/zookeys.1180.109298.figure4</object-id><object-id xmlns:xlink="http://www.w3.org/1999/xlink" content-type="arpha" xlink:type="simple">791A5209-DD26-56E0-AAE8-BE2C99BB0082</object-id><label>Figure 4.</label><caption><p><italic><tp:taxon-name><tp:taxon-name-part taxon-name-part-type="genus" reg="Baetis">Baetis</tp:taxon-name-part><tp:taxon-name-part taxon-name-part-type="species" reg="rifensis">rifensis</tp:taxon-name-part></tp:taxon-name></italic> sp. nov., larva morphology <bold>a, b</bold> right mandible <bold>c, d</bold> left mandible.</p></caption><graphic xmlns:xlink="http://www.w3.org/1999/xlink" xlink:href="zookeys-1180-027_article-109298__-g004.jpg" position="float" orientation="portrait" xlink:type="simple" id="oo_905321.jpg"><uri content-type="original_file" xlink:type="simple">https://binary.pensoft.net/fig/905321</uri></graphic></fig><p><bold><italic>Left mandible</italic></bold> (Fig. <xref ref-type="fig" rid="F4">4c, d</xref>): incisor and kinetodontium fused. Incisor with three apically rounded or pointed teeth subequal in size; outer tooth slightly broader. Kinetodontium with three teeth; inner margin of innermost tooth denticulate. Prostheca robust, apically with stout denticles and a comb-like structure.</p><p><bold><italic>Maxilla</italic></bold> (Fig. <xref ref-type="fig" rid="F5">5a, b</xref>): galea-lacinia ventrally with two simple setae under teeth. Inner dorsal row of setae with three denti-setae; distal denti-setae tooth-like; middle and proximal denti-setae slender, bifid, and pectinate.</p><fig id="F5" position="float" orientation="portrait"><object-id xmlns:xlink="http://www.w3.org/1999/xlink" content-type="doi" xlink:type="simple">10.3897/zookeys.1180.109298.figure5</object-id><object-id xmlns:xlink="http://www.w3.org/1999/xlink" content-type="arpha" xlink:type="simple">BAFBE7C8-53CE-5A04-AECE-A0587C66B352</object-id><label>Figure 5.</label><caption><p><italic><tp:taxon-name><tp:taxon-name-part taxon-name-part-type="genus" reg="Baetis">Baetis</tp:taxon-name-part><tp:taxon-name-part taxon-name-part-type="species" reg="rifensis">rifensis</tp:taxon-name-part></tp:taxon-name></italic> sp. nov., larva morphology <bold>a</bold> maxilla <bold>b</bold> apex of maxilla, <bold>c</bold> apex of maxillary palp, <bold>d</bold> hypopharynx.</p></caption><graphic xmlns:xlink="http://www.w3.org/1999/xlink" xlink:href="zookeys-1180-027_article-109298__-g005.jpg" position="float" orientation="portrait" xlink:type="simple" id="oo_905322.jpg"><uri content-type="original_file" xlink:type="simple">https://binary.pensoft.net/fig/905322</uri></graphic></fig><p><bold><italic>Maxillary palp</italic></bold> (Fig. <xref ref-type="fig" rid="F5">5c</xref>) slightly longer than length of galea-lacinia; palp segment II 1.2× length of segment I; setae on maxillary palp fine, simple, scattered over surface; apex of last segment rounded.</p><p><bold><italic>Hypopharynx and superlinguae</italic></bold> (Fig. <xref ref-type="fig" rid="F5">5d</xref>): Lingua trilobed, apically covered with thin setae; superlingua subequal to lingua. Lingua longer than broad; medial tuft of stout setae well developed, broad; distal half laterally expanded; fine, long, simple setae along distal margin.</p><p><bold><italic>Labium</italic></bold> (Fig. <xref ref-type="fig" rid="F6">6a, b</xref>): glossa shorter than paraglossae; distal and lateral margins with long stout simple setae. Paraglossa (Fig. <xref ref-type="fig" rid="F6">6b</xref>) apically with three rows of long, simple, stout setae; dorsal surface with a row of five long, stout setae. Labial palps with a distinctly curved outer margin with segment I 0.7× length of segments II and III combined, segment II 1.2× length of segment I; fine, simple setae scattered over surface of segments I and II; segment II with a small, digitiform, apical projection; segment III slightly asymmetric, broadly rounded and about 1.5× broader than long; covered stout medium setae (Fig. <xref ref-type="fig" rid="F6">6a</xref>).</p><fig id="F6" position="float" orientation="portrait"><object-id xmlns:xlink="http://www.w3.org/1999/xlink" content-type="doi" xlink:type="simple">10.3897/zookeys.1180.109298.figure6</object-id><object-id xmlns:xlink="http://www.w3.org/1999/xlink" content-type="arpha" xlink:type="simple">A2685F16-0776-540F-B58A-30EB4B057DA1</object-id><label>Figure 6.</label><caption><p><italic><tp:taxon-name><tp:taxon-name-part taxon-name-part-type="genus" reg="Baetis">Baetis</tp:taxon-name-part><tp:taxon-name-part taxon-name-part-type="species" reg="rifensis">rifensis</tp:taxon-name-part></tp:taxon-name></italic> sp. nov., larva morphology <bold>a</bold> labial palp <bold>b</bold> paraglossae.</p></caption><graphic xmlns:xlink="http://www.w3.org/1999/xlink" xlink:href="zookeys-1180-027_article-109298__-g006.jpg" position="float" orientation="portrait" xlink:type="simple" id="oo_905323.jpg"><uri content-type="original_file" xlink:type="simple">https://binary.pensoft.net/fig/905323</uri></graphic></fig><p><bold><italic>Foreleg</italic></bold> (Fig. <xref ref-type="fig" rid="F7">7a–e</xref>): ratio of foreleg segments 1.2:0.8:0.6:0.4. <bold><italic>Femur</italic></bold> (Fig. <xref ref-type="fig" rid="F7">7b</xref>) length 3.5× maximum width. Dorsal margin with spatulate setae (Fig. <xref ref-type="fig" rid="F7">7c</xref>), very abundant proximally, scarce distally; ventral and lateral with scattered short stout setae. <bold><italic>Tibia</italic></bold>: dorsal margin almost bare; ventral margin with short, stout, apically pointed setae (Fig. <xref ref-type="fig" rid="F7">7d</xref>), and some fine, simple setae. <bold><italic>Tarsus</italic></bold>: dorsal margin almost bare; ventral margin with row of curved, short to medium-length spine-like setae. <bold><italic>Claw</italic></bold> (Fig. <xref ref-type="fig" rid="F7">7e</xref>) with one row of 12–14 denticles, distally pointed; subapical setae absent.</p><fig id="F7" position="float" orientation="portrait"><object-id xmlns:xlink="http://www.w3.org/1999/xlink" content-type="doi" xlink:type="simple">10.3897/zookeys.1180.109298.figure7</object-id><object-id xmlns:xlink="http://www.w3.org/1999/xlink" content-type="arpha" xlink:type="simple">58E9465D-2286-5419-ADC1-E738895F8211</object-id><label>Figure 7.</label><caption><p><italic><tp:taxon-name><tp:taxon-name-part taxon-name-part-type="genus" reg="Baetis">Baetis</tp:taxon-name-part><tp:taxon-name-part taxon-name-part-type="species" reg="rifensis">rifensis</tp:taxon-name-part></tp:taxon-name></italic> sp. nov., larva morphology <bold>a</bold> leg <bold>b</bold> femur <bold>c</bold> femur dorsal margin <bold>d</bold> tibia ventral margin <bold>e</bold> claw.</p></caption><graphic xmlns:xlink="http://www.w3.org/1999/xlink" xlink:href="zookeys-1180-027_article-109298__-g007.jpg" position="float" orientation="portrait" xlink:type="simple" id="oo_905324.jpg"><uri content-type="original_file" xlink:type="simple">https://binary.pensoft.net/fig/905324</uri></graphic></fig><p><bold><italic>Abdominal terga</italic></bold> (Fig. <xref ref-type="fig" rid="F8">8</xref>): surface covered by scale bases and a few setae. Distal margins of tergites with triangular, pointed spines, longer than wide.</p><fig id="F8" position="float" orientation="portrait"><object-id xmlns:xlink="http://www.w3.org/1999/xlink" content-type="doi" xlink:type="simple">10.3897/zookeys.1180.109298.figure8</object-id><object-id xmlns:xlink="http://www.w3.org/1999/xlink" content-type="arpha" xlink:type="simple">F4D7A69F-924C-5A92-8676-1FF3F04B637F</object-id><label>Figure 8.</label><caption><p><italic><tp:taxon-name><tp:taxon-name-part taxon-name-part-type="genus" reg="Baetis">Baetis</tp:taxon-name-part><tp:taxon-name-part taxon-name-part-type="species" reg="rifensis">rifensis</tp:taxon-name-part></tp:taxon-name></italic> sp. nov., larva morphology abdominal terga V.</p></caption><graphic xmlns:xlink="http://www.w3.org/1999/xlink" xlink:href="zookeys-1180-027_article-109298__-g008.jpg" position="float" orientation="portrait" xlink:type="simple" id="oo_905325.jpg"><uri content-type="original_file" xlink:type="simple">https://binary.pensoft.net/fig/905325</uri></graphic></fig><p><bold><italic>Paraproct</italic></bold> (Fig. <xref ref-type="fig" rid="F9">9a</xref>): surface with few scale bases and broad setae; margin with ca 20 long, slender spines. Cercotractor, margin with ca 15 medium-length spines.</p><fig id="F9" position="float" orientation="portrait"><object-id xmlns:xlink="http://www.w3.org/1999/xlink" content-type="doi" xlink:type="simple">10.3897/zookeys.1180.109298.figure9</object-id><object-id xmlns:xlink="http://www.w3.org/1999/xlink" content-type="arpha" xlink:type="simple">003E6285-966F-5DF2-8595-E6EA71097E72</object-id><label>Figure 9.</label><caption><p><italic><tp:taxon-name><tp:taxon-name-part taxon-name-part-type="genus" reg="Baetis">Baetis</tp:taxon-name-part><tp:taxon-name-part taxon-name-part-type="species" reg="rifensis">rifensis</tp:taxon-name-part></tp:taxon-name></italic> sp. nov., larva morphology <bold>a</bold> paraprocts <bold>b</bold> protogonostylus <bold>c</bold> gill.</p></caption><graphic xmlns:xlink="http://www.w3.org/1999/xlink" xlink:href="zookeys-1180-027_article-109298__-g009.jpg" position="float" orientation="portrait" xlink:type="simple" id="oo_905326.jpg"><uri content-type="original_file" xlink:type="simple">https://binary.pensoft.net/fig/905326</uri></graphic></fig><p><bold><italic>Protogonostylus</italic></bold> (Fig. <xref ref-type="fig" rid="F9">9b</xref>): subimaginal gonostyli developing under cuticle of last instar larvae folded in the following way: segment II bent towards middle, last segment bent laterally.</p><p><bold><italic>Gills</italic></bold> (Fig. <xref ref-type="fig" rid="F9">9c</xref>): tracheae extending from main trunk to inner and outer margins. Serrated costal margin without spine-like setae.</p><p><bold>Imagos.</bold> Unknown.</p><p><bold>Subimago.</bold> Unknown.</p></tp:treatment-sec><tp:treatment-sec sec-type="etymology" id="SECID0EVIAG"><title>Etymology.</title><p>The new species is named after the Moroccan Rif region, from where it was collected for the first time.</p></tp:treatment-sec><tp:treatment-sec sec-type="distribution" id="SECID0E1IAG"><title>Distribution.</title><p>Morocco: Rif (Fig. <xref ref-type="fig" rid="F1">1</xref>).</p></tp:treatment-sec><tp:treatment-sec sec-type="biology" id="SECID0EEJAG"><title>Biology.</title><p>The specimens were captured from rocky bottoms of moderate- to slow-velocity streams and from rhithral to potamal portions of rivers.</p><sec sec-type="﻿Molecular analyses" id="SECID0EJJAG"><title>﻿Molecular analyses</title><p>The <abbrev xmlns:xlink="http://www.w3.org/1999/xlink" xlink:title="cytochrome oxidase subunit 1" id="ABBRID0EPJAG" xlink:type="simple">COI</abbrev> data set was &gt;95% complete and included 31% of parsimony-informative sites. Pairwise <abbrev xmlns:xlink="http://www.w3.org/1999/xlink" xlink:title="cytochrome oxidase subunit 1" id="ABBRID0ETJAG" xlink:type="simple">COI</abbrev> distances across all sequences ranged from 0 to 21.8%. The overall mean <italic>p</italic>-distance within <abbrev xmlns:xlink="http://www.w3.org/1999/xlink" xlink:title="molecular operational taxonomic units" id="ABBRID0EZJAG" xlink:type="simple">MOTUs</abbrev> was 0.8% (mean range 0–2.1%), while the overall mean <italic>p</italic>-distance between <abbrev xmlns:xlink="http://www.w3.org/1999/xlink" xlink:title="molecular operational taxonomic units" id="ABBRID0E6JAG" xlink:type="simple">MOTUs</abbrev> was 15.4% (mean range 3.2–21.7%). The maximum <italic>p</italic>-distance within <abbrev xmlns:xlink="http://www.w3.org/1999/xlink" xlink:title="molecular operational taxonomic units" id="ABBRID0EFKAG" xlink:type="simple">MOTUs</abbrev> varied from 0 (<italic><tp:taxon-name><tp:taxon-name-part taxon-name-part-type="genus" reg="Baetis">Baetis</tp:taxon-name-part></tp:taxon-name></italic> sp. 2 and <italic><tp:taxon-name><tp:taxon-name-part taxon-name-part-type="genus" reg="Baetis">B.</tp:taxon-name-part><tp:taxon-name-part taxon-name-part-type="species" reg="fuscatus">fuscatus</tp:taxon-name-part></tp:taxon-name></italic> 5) to 4.3% (<italic><tp:taxon-name><tp:taxon-name-part taxon-name-part-type="genus" reg="Baetis">B.</tp:taxon-name-part><tp:taxon-name-part taxon-name-part-type="species" reg="fuscatus">fuscatus</tp:taxon-name-part></tp:taxon-name></italic> 1). The minimum <italic>p</italic>-distance between <abbrev xmlns:xlink="http://www.w3.org/1999/xlink" xlink:title="molecular operational taxonomic units" id="ABBRID0EILAG" xlink:type="simple">MOTUs</abbrev> ranged from 3.2% (<italic><tp:taxon-name><tp:taxon-name-part taxon-name-part-type="genus" reg="Baetis">B.</tp:taxon-name-part><tp:taxon-name-part taxon-name-part-type="species" reg="rifensis">rifensis</tp:taxon-name-part></tp:taxon-name></italic> sp. nov.–<italic><tp:taxon-name><tp:taxon-name-part taxon-name-part-type="genus" reg="Baetis">B.</tp:taxon-name-part></tp:taxon-name></italic> sp. 1 and <italic><tp:taxon-name><tp:taxon-name-part taxon-name-part-type="genus" reg="Baetis">B.</tp:taxon-name-part><tp:taxon-name-part taxon-name-part-type="species" reg="rifensis">rifensis</tp:taxon-name-part></tp:taxon-name></italic> sp. nov.–<italic><tp:taxon-name><tp:taxon-name-part taxon-name-part-type="genus" reg="Baetis">B.</tp:taxon-name-part></tp:taxon-name></italic> sp. 2) to 12.2% (<italic><tp:taxon-name><tp:taxon-name-part taxon-name-part-type="genus" reg="Baetis">B.</tp:taxon-name-part><tp:taxon-name-part taxon-name-part-type="species" reg="rifensis">rifensis</tp:taxon-name-part></tp:taxon-name></italic> sp. nov.–<italic><tp:taxon-name><tp:taxon-name-part taxon-name-part-type="genus" reg="Baetis">B.</tp:taxon-name-part><tp:taxon-name-part taxon-name-part-type="species" reg="scambus">scambus</tp:taxon-name-part></tp:taxon-name></italic>). The five sequences from <italic><tp:taxon-name><tp:taxon-name-part taxon-name-part-type="genus" reg="Baetis">B.</tp:taxon-name-part><tp:taxon-name-part taxon-name-part-type="species" reg="rifensis">rifensis</tp:taxon-name-part></tp:taxon-name></italic> sp. nov. formed a strongly supported monophyletic clade, identified as a distinct MOTU in both the <abbrev xmlns:xlink="http://www.w3.org/1999/xlink" xlink:title="Assemble Species by Automatic Partitioning" id="ABBRID0ERNAG" xlink:type="simple">ASAP</abbrev> and mPTP species-delimitation analyses (Fig. <xref ref-type="fig" rid="F10">10</xref>). The two species-delimitation methods were largely concordant for the other <abbrev xmlns:xlink="http://www.w3.org/1999/xlink" xlink:title="molecular operational taxonomic units" id="ABBRID0EZNAG" xlink:type="simple">MOTUs</abbrev>, except for the <italic><tp:taxon-name><tp:taxon-name-part taxon-name-part-type="genus" reg="Baetis">B.</tp:taxon-name-part><tp:taxon-name-part taxon-name-part-type="species" reg="fuscatus">fuscatus</tp:taxon-name-part></tp:taxon-name></italic><italic>sensu lato</italic> (<italic>s.l.</italic>) clade, which was split into five and eight <abbrev xmlns:xlink="http://www.w3.org/1999/xlink" xlink:title="molecular operational taxonomic units" id="ABBRID0EMOAG" xlink:type="simple">MOTUs</abbrev> according to the <abbrev xmlns:xlink="http://www.w3.org/1999/xlink" xlink:title="Assemble Species by Automatic Partitioning" id="ABBRID0EQOAG" xlink:type="simple">ASAP</abbrev> and mPTP methods, respectively.</p><fig id="F10" position="float" orientation="portrait"><object-id xmlns:xlink="http://www.w3.org/1999/xlink" content-type="doi" xlink:type="simple">10.3897/zookeys.1180.109298.figure10</object-id><object-id xmlns:xlink="http://www.w3.org/1999/xlink" content-type="arpha" xlink:type="simple">5CF3F54B-F534-5F26-8862-16440E4AB8CE</object-id><label>Figure 10.</label><caption><p>Bayesian (BEAST) maximum clade credibility <abbrev xmlns:xlink="http://www.w3.org/1999/xlink" xlink:title="cytochrome oxidase subunit 1" id="ABBRID0E3OAG" xlink:type="simple">COI</abbrev> tree of the <italic><tp:taxon-name><tp:taxon-name-part taxon-name-part-type="genus" reg="Baetis">Baetis</tp:taxon-name-part><tp:taxon-name-part taxon-name-part-type="species" reg="fuscatus">fuscatus</tp:taxon-name-part></tp:taxon-name></italic> group in the Western Palaearctic. Coloured vertical boxes indicate species-delimitation hypothesis (i.e., <abbrev xmlns:xlink="http://www.w3.org/1999/xlink" xlink:title="molecular operational taxonomic units" id="ABBRID0ELPAG" xlink:type="simple">MOTUs</abbrev>) according to the mPTP and <abbrev xmlns:xlink="http://www.w3.org/1999/xlink" xlink:title="Assemble Species by Automatic Partitioning" id="ABBRID0EPPAG" xlink:type="simple">ASAP</abbrev> methods. For each <abbrev xmlns:xlink="http://www.w3.org/1999/xlink" xlink:title="Assemble Species by Automatic Partitioning" id="ABBRID0ETPAG" xlink:type="simple">ASAP</abbrev>-based MOTU, the corresponding species names (where available) and the country/region of origin are provided, with the newly described species specified in bold and the associated GBIF codes highlighted in pale pink. Tips labelled with GBIF codes indicate newly sequenced specimens; PT002, ES029, and ES030 codes designate sequences from the project FREDIE; the <ext-link xmlns:xlink="http://www.w3.org/1999/xlink" xlink:href="http://www.boldsystems.org/index.php/Public_RecordView?processid=GMGMQ2692-18" ext-link-type="uri" xlink:type="simple">GMGMQ2692-18</ext-link> code is from BOLD; the other codes correspond to sequences obtained from GenBank. The three lineages, <italic><tp:taxon-name><tp:taxon-name-part taxon-name-part-type="genus" reg="Baetis">Baetis</tp:taxon-name-part><tp:taxon-name-part taxon-name-part-type="species" reg="rifensis">rifensis</tp:taxon-name-part></tp:taxon-name></italic><italic>sensu lato</italic> (<italic>s.l.</italic>), <italic><tp:taxon-name><tp:taxon-name-part taxon-name-part-type="genus" reg="Baetis">Baetis</tp:taxon-name-part><tp:taxon-name-part taxon-name-part-type="species" reg="scambus">scambus</tp:taxon-name-part></tp:taxon-name></italic><italic>s.l.</italic>, and <italic><tp:taxon-name><tp:taxon-name-part taxon-name-part-type="genus" reg="Baetis">Baetis</tp:taxon-name-part><tp:taxon-name-part taxon-name-part-type="species" reg="fuscatus">fuscatus</tp:taxon-name-part></tp:taxon-name></italic><italic>s.l.</italic>, are labelled above or below their respective branches. Circles on branches indicate Bayesian posterior probabilities &gt;0.9.</p></caption><graphic xmlns:xlink="http://www.w3.org/1999/xlink" xlink:href="zookeys-1180-027_article-109298__-g010.jpg" position="float" orientation="portrait" xlink:type="simple" id="oo_905327.jpg"><uri content-type="original_file" xlink:type="simple">https://binary.pensoft.net/fig/905327</uri></graphic></fig></sec></tp:treatment-sec><tp:treatment-sec><!--Section generated to contain objects referenced in tp:taxon-treatment.--><fig id="F1" position="float" orientation="portrait"><object-id xmlns:xlink="http://www.w3.org/1999/xlink" content-type="doi" xlink:type="simple">10.3897/zookeys.1180.109298.figure1</object-id><object-id xmlns:xlink="http://www.w3.org/1999/xlink" content-type="arpha" xlink:type="simple">396EF4DC-D873-51B5-84D9-484A0CF94DDD</object-id><label>Figure 1.</label><caption><p>Distribution of <italic><tp:taxon-name><tp:taxon-name-part taxon-name-part-type="genus" reg="Baetis">Baetis</tp:taxon-name-part><tp:taxon-name-part taxon-name-part-type="species" reg="rifensis">rifensis</tp:taxon-name-part></tp:taxon-name></italic> sp. nov. (yellow star: type locality).</p></caption><graphic xmlns:xlink="http://www.w3.org/1999/xlink" xlink:href="zookeys-1180-027_article-109298__-g001.jpg" position="float" orientation="portrait" xlink:type="simple" id="oo_905318.jpg"><uri content-type="original_file" xlink:type="simple">https://binary.pensoft.net/fig/905318</uri></graphic></fig></tp:treatment-sec></tp:taxon-treatment>
